# Supplementary material for: Detection of Hypertension-Induced Changes in Erythrocytes by SERS Nanosensors
Source: Biosensors (Basel). 2022 Jan 8;12(1):32. doi: 10.3390/bios12010032 (PMC8773528; doi:10.3390/bios12010032)
Supplement: Supplementary file 1 [file biosensors-12-00032-s001.zip]

Archive with 1 entries (1 files):
- biosensors-1498627-supplementary.pdf
